# Supplementary material for: Potential Small Guide RNAs for tRNase ZL from Human Plasma, Peripheral Blood Mononuclear Cells, and Cultured Cell Lines
Source: PLoS One. 2015 Mar 2;10(3):e0118631. doi: 10.1371/journal.pone.0118631 (PMC4346264; doi:10.1371/journal.pone.0118631)
Supplement: S1 Table — (XLSX) [file pone.0118631.s003.xlsx]

## Sheet: Table S1
Table S1. The Information on Examinees.
examinee	age	gender	myeloma cell (%)	tissue	method	target
N1	20	F	–	–	–	–
N2	39	M	–	–	–	–
N3	21	M	–	–	–	–
N4	26	M	–	–	–	–
N5	36	M	–	–	–	–
N6	21	F	–	–	–	–
MM1 (MM6)	64	M	0.0007	peripheral blood	immunophenotyping, cell surface	CD138+
MM2	73	M	0.03	bone marrow	immunophenotyping, cell surface	CD38+/CD138+/CD56+/CD117+ IgG Iambda restricted plasma cells
			5–10%	bone marrow	aspirate smear	plasma cells
MM3	71	M	0.09	bone marrow	immunophenotyping, cell surface	CD38+ IgG kappa restricted plasma cells
MM4	48	M	0.0032	bone marrow	immunophenotyping, cell surface	CD138+
			0.8	bone marrow (T1 and epidural tumor)	morphology	plasma cells
MM5	88	F	0.0156	peripheral blood	immunophenotyping, cell surface	CD38+/CD138+
			0.0023	bone marrow	immunophenotyping, cell surface	CD38+/CD138+
N1–N6, healthy persons; MM1–MM6, multiple myeloma patients. MM1 and MM6 are the identical person.
