# Supplementary material for: Potential Small Guide RNAs for tRNase ZL from Human Plasma, Peripheral Blood Mononuclear Cells, and Cultured Cell Lines
Source: PLoS One. 2015 Mar 2;10(3):e0118631. doi: 10.1371/journal.pone.0118631 (PMC4346264; doi:10.1371/journal.pone.0118631)
Supplement: S2 Table — (XLSX) [file pone.0118631.s004.xlsx]

## Sheet: Table S2
Table S2. The Information on cDNA Libraries.
library name	RNA origin	examinee or cell line	barcode
S100301	human PBMC	N4	GAAA
S100301	human PBMC	N5	AAAA
S100301	human PBMC	N6	AGAA
S100301	human PBMC	MM4	ACAA
S100301	human PBMC	MM5	CAAA
S100301	human PBMC	MM6	UAAA
S100302	human plasma	N1	GAAA
S100302	human plasma	N2	AAAA
S100302	human plasma	N3	AGAA
S100302	human plasma	MM1	ACAA
S100302	human plasma	MM2	CAAA
S100302	human plasma	MM3	UAAA
S100303	human cultured cells	A549	GAAA
S100303	human cultured cells	HepG2	AAAA
S100303	human cultured cells	HeLa	AGAA
S100303	human cultured cells	Jurkat	ACAA
S100303	human cultured cells	KMM-1	CAAA
S100303	human cultured cells	HL60	UAAA
S100304	human cultured cells	RPMI-8226	GAAA
S100304	human cultured cells	DAUDI	AAAA
S100304	human cultured cells	HEK293	AGAA
S100304	human cultured cells	Huh-7	ACAA
S100304	human cultured cells	IMR-90	CAAA
