# Supplementary material for: Potential Small Guide RNAs for tRNase ZL from Human Plasma, Peripheral Blood Mononuclear Cells, and Cultured Cell Lines
Source: PLoS One. 2015 Mar 2;10(3):e0118631. doi: 10.1371/journal.pone.0118631 (PMC4346264; doi:10.1371/journal.pone.0118631)
Supplement: S3 Table — (XLSX) [file pone.0118631.s005.xlsx]

## Sheet: Table S3
Table S3. RNA Species Abundant in Human Plasma.
length	sequence (5' to 3')	mean ± s.d. (%)		P value	original transcript
(nt)		N1–N3	MM1–MM3
5	UCCGG	4.3 ± 0.43	1.5 ± 1.2	0.02	unidentified
	CCCGG	3.9 ± 0.66	1.3 ± 1.1	0.024	unidentified
	AAAAA	0.23 ± 0.37	13 ± 1.2	0.00019	unidentified
	GCCGG	2.7 ± 1.1	0.49 ± 0.18	0.02489	unidentified
6	AGUCCG	0.038 ± 0.020	1.3 ± 0.41	0.00571	unidentified
	GUCCGG	4.0 ± 1.3	0.70 ± 0.53	0.01534	unidentified
	GUUCUA	0.0012 ± 0.0021	1.2 ± 0.75	0.04964	unidentified
	AAAAAA	0.046 ± 0.043	2.8 ± 0.74	0.00309	unidentified
7	GGUCUGG	1.7 ± 0.48	0.46 ± 0.40	0.02592	unidentified
	AAAAAAA	0.017 ± 0.014	1.6 ± 0.55	0.00679	unidentified
8	GGUCGGUG	1.6 ± 0.48	0.33 ± 0.30	0.02	unidentified
	UUGGGUCG	0.84 ± 0.29	0.24 ± 0.24	0.04978	unidentified
9	ACUCGGGGG	0.90 ± 0.27	0.18 ± 0.23	0.02352	unidentified
	UCGUGCUGG	1.7 ± 0.67	0.27 ± 0.27	0.02395	unidentified
	AUCGCACGG	0.96 ± 0.38	0.083 ± 0.082	0.0175	unidentified
10	AAUCGCACGG	1.8 ± 0.60	0.53 ± 0.36	0.03192	unidentified
11	GUUGACCUCGG	5.0 ± 1.0	1.1 ± 0.62	0.0048	unidentified
	UUGGGUCGGUG	0.94 ± 0.45	0.16 ± 0.093	0.04237	unidentified
	GAUCCCGUCCG	1.1 ± 0.14	0.33 ± 0.29	0.01402	unidentified
	GGUGGCUAUAG	0.00066 ± 0.00057	2.0 ± 0.76	0.01125	unidentified
	UAGUUGGGUCG	1.2 ± 0.35	0.27 ± 0.054	0.0126	unidentified
	AGAGUUCUACA	0.00035 ± 0.00061	1.1 ± 0.64	0.0369	unidentified
12	GUUGACCUCGGA	1.1 ± 0.054	0.24 ± 0.21	0.00197	unidentified
	AGUUCUACAGUC	0 ± 0	1.4 ± 0.43	0.00535	unidentified
13	GGGAAUCUGACUG	0.80 ± 0.29	0.16 ± 0.14	0.02739	unidentified
	CGGAUCAGGUAGG	1.4 ± 0.50	0.37 ± 0.32	0.03728	unidentified
14	GGGCGGAUUAGUAG	1.5 ± 0.36	0.27 ± 0.24	0.008	unidentified
	AGAGUUCUACAGUC	0.010 ± 0.016	2.3 ± 0.14	9.71996e-06	unidentified
15	AGAGUUCUACAGUCC	0.00025 ± 0.00043	2.3 ± 0.77	0.00692	LEPREL2 mRNA
	GGGGCGGAUUAGUAG	1.1 ± 0.43	0.24 ± 0.21	0.03469	NTRK2 mRNA
16	UUACGAUCUGCUGAGG	1.1 ± 0.33	0.31 ± 0.23	0.03069	unidentified
17	CGAAACGGUCCUGUAAG	1.2 ± 0.51	0.20 ± 0.19	0.03411	unidentified
	GAGGGGCGGAUUAGUAG	1.6 ± 0.75	0.24 ± 0.24	0.0418	unidentified
18	AGUUGGUCCGAGUGUUGU	1.2 ± 0.50	0.13 ± 0.17	0.02155	RNY5 Y-RNA
19	UCCGGUAUGGUGUAGUGGC	1.2 ± 0.24	0.28 ± 0.21	0.00781	unidentified
	UGCGAAACGGUCCUGUAAG	1.3 ± 0.46	0.030 ± 0.26	0.03651	unidentified
20	AACGGGCUUGGCAGAAUCAG	0.99 ± 0.48	0.22 ± 0.0044	0.04196	28S rRNA (1-nt mismatch)
21	GAUAGGCUGGGUGUGGAAGCG	0.022 ± 0.012	2.1 ± 1.2	0.03449	unidentified
24	UGAGGUAGUAGGUUGUGUGGUUAA	1.3 ± 0.25	0.44 ± 0.39	0.03589	MIRLET7B miRNA
28	AGUUGGUCCGAGUGUUGUGGGUUAUUGU	11 ± 2.4	1.3 ± 1.7	0.00554	RNY5 Y-RNA
29	GCAUUGUGGUUCAGUGGUAGAAUUCUCGC	1.0 ± 0.51	0.15 ± 0.17	0.04592	unidentified
31	GGCUGGUCCGAUGGUAGUGGGUUAUAAGAAC	0.091 ± 0.058	0.89 ± 0.16	0.0013	RNY4 Y-RNA (1-nt mismatch)
32	AUCUCGUAUGCCGUCUUCUGCUUGAAAAAAAA	0.0062 ± 0.0042	5.5 ± 1.2	0.00151	unidentified
	AUCUCGUAUGCCGUCUUCUGCUUGAAAAAAAU	0.0059 ± 0.0041	4.8 ± 0.75	0.00037	unidentified
33	AUCUCGUAUGCCGUCUUCUGCUUGAAAAAAAUA	0.0052 ± 0.0038	2.3 ± 0.79	0.0068	unidentified
	AUCUCGUAUGCCGUCUUCUGCUUGAAAAAAAAA	0.032 ± 0.022	25 ± 8.8	0.00817	unidentified
34	AUCUCGUAUGCCGUCUUCUGCUUGAAAAAAAAAA	0.056 ± 0.044	31 ± 12	0.01097	unidentified
35	AUCUCGUAUGCCGUCUUCUGCUUGAAAAAAAAAAC	0.0049 ± 0.0045	2.4 ± 1.3	0.03498	unidentified
	AUCUCGUAUGCCGUCUUCUGCUUGAAAAAAAAAAU	0.0056 ± 0.0038	2.6 ± 1.2	0.01954	unidentified
	AUCUCGUAUGCCGUCUUCUGCUUGAAAAAAAAAAA	0.056 ± 0.058	2.5 ± 1.3	0.02821	unidentified
	AUCUCGUAUGCCGUCUUCUGCUUGAAAAAAAAAAG	0.0072 ± 0.0070	4.0 ± 2.5	0.04728	unidentified
36	AUCUCGUAUGCCGUCUUCUGCUUGAAAAAAAAAAAA	0.038 ± 0.029	16 ± 7.2	0.01961	unidentified
	AUCUCGUAUGCCGUCUUCUGCUUGAAAAAAAAAAAG	0.010 ± 0.011	3.4 ± 2.0	0.04463	unidentified
	AUCUCGUAUGCCGUCUUCUGCUUGAAAAAAAAAAAC	0.0069 ± 0.0066	1.9 ± 1.2	0.04596	unidentified
37	AUCUCGUAUGCCGUCUUCUGCUUGAAAAAAAAAAGAA	0.0056 ± 0.0074	2.8 ± 0.69	0.00206	unidentified
	AUCUCGUAUGCCGUCUUCUGCUUGAAAAAAAAAAAAA	0.026 ± 0.039	11 ± 4.5	0.0138	unidentified
	AUCUCGUAUGCCGUCUUCUGCUUGAAAAAAAAAAACA	0.0068 ± 0.011	2.9 ± 0.95	0.00619	unidentified
	AUCUCGUAUGCCGUCUUCUGCUUGAAAAAAAAAAGCA	0.011 ± 0.011	3.1 ± 0.70	0.00149	unidentified
38	AUCUCGUAUGCCGUCUUCUGCUUGAAAAAAAAAAAAAG	0.0039 ± 0.0048	1.7 ± 0.60	0.00856	unidentified
	AUCUCGUAUGCCGUCUUCUGCUUGAAAAAAAAAAAAAA	0.014 ± 0.018	6.3 ± 1.4	0.00166	unidentified
	AUCUCGUAUGCCGUCUUCUGCUUGAAAAAAAAAAAAGU	0.0050 ± 0.0035	1.6 ± 0.65	0.01207	unidentified
	AACGGGCUUGGCAGAAUCAGCGGGGAAAGAAGACCCUG	1.2 ± 0.54	0.030 ± 0.051	0.02248	28S rRNA (1-nt mismatch)
	AUCUCGUAUGCCGUCUUCUGCUUGAAAAAAAAAAAAAU	0.0022 ± 0.0038	2.6 ± 1.3	0.023	unidentified
	AUCUCGUAUGCCGUCUUCUGCUUGAAAAAAAAAAAAGA	0.0057 ± 0.0041	1.6 ± 0.65	0.012	unidentified
39	AGAACAAUGUAGAUAAGGGAAGUCGGCAAAAUAGAUCCG	0.60 ± 0.19	0.044 ± 0.044	0.00867	unidentified
	AACAAUGUAGAUAAGGGAAGUCGGCAAAAUAGAUCCGUA	0.44 ± 0.22	0.044 ± 0.044	0.03973	unidentified
	UUGAUAGAACAAUGUAGAUAAGGGAAGUCGGCAAAAUAG	1.0 ± 0.39	0.10 ± 0.092	0.017	unidentified
	AUCUCGUAUGCCGUCUUCUGCUUGAAAAAAAAAAAAAAA	0.0051 ± 0.0051	3.3 ± 1.8	0.035	unidentified
	AUCUCGUAUGCCGUCUUCUGCUUGAAAAAAAAAAAAAAG	0.0060 ± 0.0062	1.7 ± 0.77	0.01992	unidentified
40	GUUGACCUCGGAUCAGGUAGGAAUACCCGCUGAACUUAAG	0.86 ± 0.13	0.21 ± 0.19	0.00842	unidentified
	AUCUCGUAUGCCGUCUUCUGCUUGAAAAAAAAAAAAAAAA	0.0030 ± 0.0040	1.5 ± 0.50	0.00698	unidentified
	AUCUCGUAUGCCGUCUUCUGCUUGAAAAAAAAAAGGCUGG	0.0019 ± 0.0021	1.4 ± 0.22	0.00036	unidentified
	GUCGAAUUGUGGUCUGUCGACUGUAUCGUAACUGGCCGGG	0.69 ± 0.21	0.061 ± 0.10	0.00959	unidentified
Frequencies of small RNA species in plasma from three myeloma patients (MM1–MM3) and in that from three healthy persons (N1–N3) are shown. Each value represents the percentage of the read number of each RNA species to the total read number of RNAs with the same nucleotide length.
