# Supplementary material for: Potential Small Guide RNAs for tRNase ZL from Human Plasma, Peripheral Blood Mononuclear Cells, and Cultured Cell Lines
Source: PLoS One. 2015 Mar 2;10(3):e0118631. doi: 10.1371/journal.pone.0118631 (PMC4346264; doi:10.1371/journal.pone.0118631)
Supplement: S4 Table — (XLSX) [file pone.0118631.s006.xlsx]

## Sheet: Table S4
Table S4. RNA Species Abundant in Human PBMC.
length	sequence (5' to 3')	mean ± s.d. (%)		P value	original transcript	human cell line
(nt)		N4–N6	MM4–MM6			A549	HepG2	HeLa	Jurkat	KMM-1	HL60	RPMI-8226	DAUDI	HEK293	Huh-7	IMR-90
5	UUCGG	3.2 ± 0.84	1.1 ± 0.53	0.02	unidentified	0.82	0.44	1.7	2.6	0.96	0.5	1.2	1	1.2	2.5	0.5
	AUCGG	2.1 ± 1.1	0.24 ± 0.052	0.039	unidentified	0	0	0	1.9	1.6	1	0.98	0.69	0.67	0	0.25
	UCCGG	2.4 ± 0.87	0.82 ± 0.42	0.046	unidentified	0	0	0	1.3	0.32	0.17	0.2	0	0.45	1.3	1.5
	CGUCC	0.98 ± 0.41	2.3 ± 0.43	0.02	unidentified	0	0.22	0.25	0	0	0.84	0.2	0	0.45	0.63	0.1
6	GCCCGG	1.9 ± 0.90	10 ± 3.7	0.022	unidentified	2.3	2.4	1.6	2.4	1.8	1.2	5.4	2.6	7.3	7.3	0.77
7	AGGCCCC	5.6 ± 2.2	1.7 ± 1.1	0.049	unidentified	0.047	0.32	0.33	0.1	1.1	3.5	0.26	0.57	0.45	0.29	0.017
	AGUCGAG	1.3 ± 0.15	0.50 ± 0.28	0.013	unidentified	0.094	0.053	0	0.14	0.18	0.077	0.11	0.063	0.13	0.47	0.069
8	CCGGCCGG	3.2 ± 0.17	1.5 ± 0.38	0.0021	unidentified	2.9	0.74	1.2	0.66	1	0.51	0.75	1.1	0.95	0.78	1.1
	AGUCGAGA	0.92 ± 0.21	0.25 ± 0.16	0.012	unidentified	0.11	0.062	0.067	0.029	0.063	0.051	0.15	0	0.071	0.11	0.14
	GCCUCGUU	0.21 ± 0.18	3.5 ± 1.3	0.013	unidentified	0.11	0.062	0.2	0.029	0	0.025	0	0	0.042	0	0.14
	UGGUCUAG	0.48 ± 0.27	2.0 ± 0.63	0.018	unidentified	0.23	0.34	0.2	0.29	0.32	4.9	1.1	0.26	1.2	0.22	0.09
9	UGUCCCUGA	2.5 ± 0.38	1.4 ± 0.57	0.046	unidentified	0.046	0.17	0.11	0.027	0.18	0.065	0	0.2	0.23	0	0.1
	CCGCUGCGG	1.3 ± 0.19	0.77 ± 0.18	0.031	unidentified	0.19	0.12	0.17	0.1	0.25	0.043	0.13	0.075	0.33	0.077	0.1
	GUAGUCGUG	0.37 ± 0.21	1.3 ± 0.35	0.014	unidentified	0.6	0.13	0.38	0.13	0.098	0.47	0.34	0.13	0.57	0.29	0.68
10	CGCUCUGACC	1.3 ± 0.20	0.26 ± 0.17	0.0023	unidentified	0.0098	0.02	0.031	0.0035	0.031	0.016	0.032	0.036	0.017	0.016	0
	AGGUCCCCGG	0.39 ± 0.11	1.9 ± 0.84	0.035	unidentified	0.5	0.44	0.48	0.32	0.52	0.27	0.37	1.6	0.64	2	0.17
11	AGGUCGCUGGU	0.77 ± 0.23	1.7 ± 0.44	0.029	unidentified	0.22	0.98	0.68	0.4	0.51	3.3	2	1.3	1.1	0.94	0.23
12	GGGAUUGUGGGU	1.9 ± 0.46	0.63 ± 0.29	0.018	unidentified	0.37	0.26	0.24	0.16	0.3	1.1	1.4	0.81	0.46	0.46	0.013
	UUAAGACUGAGA	1.8 ± 0.26	1.0 ± 0.30	0.023	unidentified	0.14	0.08	0.056	0.12	0.23	0.17	0.15	0.19	0.11	0.34	0.0082
	AGGAUCUGAGGA	1.6 ± 0.37	0.40 ± 0.33	0.015	unidentified	0	0.0098	0.0041	0.0027	0	0.001	0.0046	0.026	0.0076	0.014	0
	UAGGUCGCUGGU	1.1 ± 0.34	2.2 ± 0.40	0.022	ABCA13 mRNA	0.23	0.31	0.33	0.44	0.39	4.5	2.3	1.5	0.96	1.1	0.029
	CGGUUAGCUCAG	0.59 ± 0.17	2.1 ± 0.28	0.0029	CTC1 lncRNA	0.04	0.094	0.057	0.25	0.3	0.5	0.22	0.38	0.18	0.29	0.011
13	UGUUAUGAUGAUG	2.0 ± 0.26	3.8 ± 1.1	0.047	unidentified	0.092	0.24	0.16	0.16	0.38	0.12	0.14	0.18	0.18	0.38	0.16
14	GGUAUGAUUCUCGG	1.6 ± 0.15	0.99 ± 0.16	0.0096	LINC00324 lncRNA	0.029	0.029	0.16	0.2	0.28	0.39	0.3	0.47	0.17	0.11	0.042
	AUGUUAUGAUGAUG	0.95 ± 0.024	2.3 ± 0.67	0.024	SNORD6 snoRNA	0.15	0.36	0.18	0.39	0.48	0.31	0.29	0.84	0.22	0.64	0.15
15	GCAUUGGUGGUUCAG	1.4 ± 0.13	4.7 ± 1.6	0.045	unidentified	0.12	0.31	0.15	0.22	0.41	0.21	0.32	0.38	0.25	0.6	0.55
16	UGGUUAUCACGUCUGC	2.8 ± 0.51	1.3 ± 0.11	0.015	unidentified	0.21	0.49	0.31	0.53	1.1	1.3	1.3	2.1	0.89	2.1	0.26
	UGGUUAGUACUCUGCG	1.8 ± 0.57	0.45 ± 0.14	0.032	unidentified	0.076	0.072	0.61	0.25	0.52	0.55	0.27	0.21	0.74	0.056	0.12
17	UUAAUCUUAAACUGAAA	1.7 ± 0.29	0.90 ± 0.22	0.021	SNORD79 snoRNA	0.19	0.28	0.14	0.12	0.62	0.56	0.48	0.18	0.15	0.8	0.2
18	UCCCCGGCAUCUCCACCA	2.1 ± 0.79	0.63 ± 0.28	0.037	unidentified	0.064	0.28	1.2	0.061	0.58	0.96	0.15	0.56	0.93	0.27	0.087
	AUCACAUUGCCAGGGAUU	2.6 ± 0.67	1.2 ± 0.28	0.026	MIR23A miRNA	0.078	0.034	0.018	0.0011	0.032	0	0.15	0.065	0.0097	0.12	0.067
	UCCCCGGCACCUCCACCA	2.4 ± 0.57	0.78 ± 0.28	0.012	LOC339442 lncRNA	0.027	0.4	0.73	0.13	1.1	1.6	0.24	0.54	1.4	0.27	0.11
	CCCAUAAAGUAGAAAGCA	1.1 ± 0.36	0.33 ± 0.20	0.031	MIR142 miRNA	0	0	0	0	0	0	0	0.0051	0	0	0
19	UAGCACCAUUUGAAAUCGG	2.2 ± 0.30	1.3 ± 0.35	0.028	MIR29C miRNA	0.0049	0.0069	0.0029	0.022	0.016	0	0.017	0.047	0.023	0.0013	0
20	CUGACCUAUGAAUUGACAGC	3.7 ± 1.0	1.6 ± 0.67	0.038	MIR192 miRNA	5.5	17	0.1	0.2	0.69	0.25	0.37	2.6	1.8	17	0.061
21	ACUGGACUUGGAGUCAGAAGG	1.1 ± 0.087	1.8 ± 0.44	0.046	MIR378A miRNA	2.2	2.3	1.7	5.6	12	19	3.3	14	5.3	1.2	0.67
22	UACCACAGGGUAGAACCACGGA	2.5 ± 0.11	1.5 ± 0.31	0.0062	MIR140 miRNA	0.28	0.74	0.15	0.27	0.63	0.23	0.43	2.1	0.23	0.67	0.31
	UGAGAACUGAAUUCCAUAGGCU	2.1 ± 0.34	0.87 ± 0.58	0.037	MIR146B miRNA	0.001	0.15	0.00056	0.0051	0.0025	0.0062	0.0019	0.042	0.0036	0.00067	0.0043
	UGAGGUAGUAGGUUGUGUGGUU	0.76 ± 0.33	1.7 ± 0.12	0.0098	MIRLET7B miRNA	4.9	0.17	5	1.2	0.026	0.041	1.9	0.71	0.41	0.018	0.98
25	CUCCUACUUGGAUAACUGUGGUAAU	1.0 ± 0.39	0.28 ± 0.13	0.037	18S rRNA	0.008	0.039	0.056	0.014	0.076	0.015	0.011	0.074	0.052	0.099	0.19
	UGUAAACAUCCUUGACUGGAAGCUU	1.2 ± 0.35	2.2 ± 0.13	0.0097	MIR30E miRNA	0.14	0.88	0.15	0.38	1.1	0.55	0.18	0.66	0.78	0.49	0.25
	CGACUCUUAGCGGUGGAUCACUCGG	0.54 ± 0.42	1.7 ± 0.55	0.04	45S rRNA	0.27	1	1.1	0.61	1.2	0.55	0.65	2.2	1.6	1.1	1.4
	AAACCGUUACCAUUACUGAGUUUAG	0.20 ± 0.13	3.0 ± 0.84	0.0046	MIR451B miRNA	0.0018	0.0042	0	0	0	0	0	0.0014	0	0.0089	0
	GUAGUCGUGGCCGAGUGGUUAAGGC	0.14 ± 0.12	1.8 ± 0.68	0.015	CTC1 lncRNA	0.098	0.16	0.4	0.12	0.19	0.21	0.23	0.34	0.42	0.69	0.65
26	UACGGGGAUGAUUUUACGAACUGAAC	8.0 ± 0.27	3.1 ± 2.2	0.019	SNORD26 snoRNA	0.44	0.76	0.54	0.55	1.4	1.8	0.74	1	0.92	0.97	0.25
	CAAGUGAUGUCAUCUUACUACUGAGA	4.2 ± 1.4	1.0 ± 1.0	0.031	SNORD27 snoRNA	0.058	0.037	0.021	0	0.065	0.035	0.0099	0	0.025	0.015	0
	UUACUUGAUGACAAUAAAAUAUCUGA	2.8 ± 0.96	0.53 ± 0.29	0.017	unidentified	0.012	0.017	0.016	0.0093	0.023	0.035	0	0.033	0.0071	0.022	0.025
	UGGAUAUGAUGACUGAUUACCUGAGA	2.4 ± 0.26	0.75 ± 0.76	0.025	SNORD20 snoRNA	0.14	0.27	0.17	0.093	0.025	0.94	0.22	0.42	0.32	0.19	0.0025
27	CACCAUGAUGGAACUGAGGAUCUGAGG	1.6 ± 0.36	3.2 ± 0.83	0.041	SNORD66 snoRNA	0.14	0.65	0.19	0.081	2.9	0.29	0.34	0.47	1.4	0.95	1.4
28	AGAACGUGUGGAAAACUAAUGACUGAGC	5.5 ± 1.5	1.9 ± 0.48	0.017	SNORD63 snoRNA	0.21	0.36	0.11	0.027	0.69	0.16	0.048	0.12	0.22	0.19	0.34
	UUUCUGUGUGGAAUUUGAAUAUCUGAAA	2.9 ± 1.0	1.1 ± 0.45	0.046	SNORD1B snoRNA	0.23	0.36	0.11	0.15	0.8	0.39	0.07	0.2	0.63	0.54	0.28
	AUGCAGUGUGGAACACAAUGAACUGAAC	2.8 ± 0.29	1.4 ± 0.77	0.049	SNORD98 snoRNA	0.19	0.38	0.2	0.16	0.71	0.5	0.094	0.68	0.76	0.45	0.59
	GCAUUGGUGGUUCAGUGGUAGAAUUCUC	0.19 ± 0.033	3.0 ± 1.5	0.035	unidentified	1.1	2.9	11	5.6	0.16	0.94	1.4	0.49	1	1.3	1.3
	GCAUUGUGGUUCAGUGGUAGAAUUCUCG	0.084 ± 0.044	1.7 ± 0.91	0.038	unidentified	1	2.1	7.2	3.3	0.082	0.47	0.91	0.27	0.54	0.43	0.62
29	AUUACUUGAUGACAAUAAAAUAUCUGAUA	7.5 ± 0.63	3.6 ± 2.1	0.037	unidentified	0.35	0.36	0.11	0.13	1.7	0.77	0.26	0.45	0.61	0.67	0.37
	UCACAAUGCUGACACUCAAACUGCUGACA	2.3 ± 0.47	0.88 ± 0.49	0.025	SNORD71 snoRNA	0.055	0.061	0.018	0.0029	0.13	0.022	0.049	0.098	0.13	0.096	0.073
	AGAACGUGUGGAAAACUAAUGACUGAGCA	1.6 ± 0.28	0.85 ± 0.33	0.034	SNORD63 snoRNA	0.085	0.072	0.034	0.013	0.15	0.028	0.043	0.057	0.074	0.084	0.089
	GCAUUGGUGGUUCAGUGGUAGAAUUCUCG	0.76 ± 0.31	11 ± 4.1	0.012	Gly-tRNA-GCC	4.1	6.6	21	8	0.2	1.9	5.6	1.2	2.5	1.2	1.7
	GCAUUUGUGGUUCAGUGGUAGAAUUCUCG	0.075 ± 0.033	1.2 ± 0.68	0.043	Gly-tRNA-GCC (1-nt mismatch)	0.29	0.39	1.4	0.52	0.015	0.076	0.27	0.076	0.15	0.12	0.15
30	UGGUCAUGAUGUCAAAACUAAGUUCUGACU	6.1 ± 2.0	1.3 ± 1.2	0.024	unidentified	0.055	0.22	0.041	0.017	0.62	0.18	0.0085	0.16	0.17	0.031	0.051
	GAACGUGUGGAAAACUAAUGACUGAGCACA	1.7 ± 0.45	0.42 ± 0.30	0.016	SNORD63 snoRNA	0.044	0.032	0.023	0.0029	0.11	0.0082	0.015	0.077	0.05	0.022	0.012
	AGUUGGUCCGAGUGUUGUGGGUUAUUGUUA	1.7 ± 0.14	0.57 ± 0.65	0.045	RNY5 Y-RNA	0.14	0.06	0.073	0.0045	0.2	0.41	0.8	0.19	0.15	0.0079	0.098
	GCAUUGUGGUUCAGUGGUAGAAUUCUCGCC	0.51 ± 0.22	5.2 ± 2.5	0.031	Gly-tRNA-GCC (1-nt deletion)	0.28	0.3	2.6	0.19	0.2	0.27	0.53	1.2	2	7.6	2.2
	GCAUUUGUGGUUCAGUGGUAGAAUUCUCGC	0.23 ± 0.060	2.2 ± 1.1	0.032	Gly-tRNA-GCC	0.28	0.58	1.4	0.41	0.075	0.093	0.15	0.072	0.45	0.36	0.27
	GCUUAAUGAUGACUGUUUUUUUUGAUUGCU	0.39 ± 0.18	1.6 ± 0.55	0.024	SNORD102 snoRNA	0.034	0.008	0.013	0.011	0.013	0.036	0.066	0.035	0.1	0.12	0.04
31	GCAUUGUGGUUCAGUGGUAGAAUUCUCGCCU	2.9 ± 1.2	21 ± 8.5	0.023	Gly-tRNA-GCC (1-nt deletion)	0.54	0.28	2.1	0.67	0.15	0.16	0.83	0.64	2	0.87	0.29
	GCAUUGGUGGUUCAGUGGUAGAAUUCUCGCC	2.6 ± 0.30	12 ± 3.6	0.012	Gly-tRNA-GCC	0.78	0.89	9.6	0.52	0.27	0.39	1.3	2.54	6.8	7	4.2
	AGUUGGUCCGAGUGUUGUGGGUUAUUGUUAA	2.9 ± 0.51	0.53 ± 0.65	0.0076	RNY5 Y-RNA	0.16	0.058	0.11	0.032	0.43	0.65	1.2	0.44	0.28	0.027	0.058
	GCAUUUGUGGUUCAGUGGUAGAAUUCUCGCC	0.24 ± 0.031	1.2 ± 0.16	0.00054	Gly-tRNA-GCC (1-nt mismatch)	0.063	0.075	0.71	0.035	0.044	0.022	0.066	0.16	0.4	0.56	0.36
32	UAAAGAUGACUUAGAGGCAUUUGUCUGAGAAG	4.2 ± 0.26	0.33 ± 0.36	0.00011	SNORD15A snoRNA	0.27	0.28	0.064	0.087	0.41	0.88	0.27	0.19	0.31	0.044	0.071
	UGCUGUGAUGGAUUAAAGGAUUUACCUGAGGC	1.5 ± 0.25	0.094 ± 0.12	0.00088	SNORD93 snoRNA	0.3	0.15	0.1	0.0051	0.26	0.14	0.12	0.092	0.028	0.006	0.09
33	CGACUCUUAGCGGUGGAUCACUCGGCUCGUGCG	13 ± 1.7	4.7 ± 3.6	0.023	45S rRNA	19	13	16	18	14	36	26	30	5.9	6.9	12
	UGUCGCUGAUGCCAUCACCGCAGCGCUCUGACC	11 ± 3.9	1.8 ± 2.3	0.028	SNORD48 snoRNA	0.35	1.1	0.59	0.11	3.4	0.69	0.32	0.43	0.88	0.29	0.43
	GGUCAAUGAUGUAAUGGCAUGUAUUAGCUGAAU	8.0 ± 3.4	1.5 ± 1.9	0.044	SNORD45B snoRNA	1.1	3.2	1.3	0.89	1.9	1.3	0.85	0.6	0.89	0.87	0.26
	UCCCUGGUGGUCUAGUGGUUAGGAUUCGGCGCU	5.3 ± 5.2	32 ± 11	0.018	unidentified	2.6	2.7	0.89	3.5	5.5	1.2	7.6	12	1.2	21	7.6
	UAAAGAUGACUUAGAGGCAUUUGUCUGAGAAGG	4.2 ± 1.4	0.86 ± 1.0	0.028	SNORD15A snoRNA	0.65	0.61	0.15	0.34	0.71	2.3	0.85	0.58	0.6	0.19	0.16
	GUCGGUGCUGAAAUCCAGAGGCUGUUUCUGAGC	3.9 ± 1.5	0.27 ± 0.37	0.016	SNORD95 snoRNA	0.038	0.027	0.034	0	0.068	0.031	0.032	0.023	0.089	0.0011	0.0056
	GGUCAAUGAUGUGUUGGCAUGUAUUAUCUGAAU	1.7 ± 0.22	0.21 ± 0.23	0.0013	SNORD45A snoRNA	0.17	0.56	0.28	0.26	0.32	0.3	0.12	0.18	0.29	0.15	0.12
34	UGUCGGUGCUGAAAUCCAGAGGCUGUUUCUGAGC	81 ± 2.0	39 ± 25	0.045	SNORD95 snoRNA	2.5	4.6	1.1	0.71	9.1	4.2	0.97	1.5	3.7	2.2	1.6
	UGUCGGUGCUGAAAUCCAGAGGCUGUUUCUGAGA	1.4 ± 0.11	0.66 ± 0.42	0.042	SNORD95 snoRNA	0.018	0.061	0.013	0.0019	0.09	0.031	0.0033	0.02	0.018	0.014	0.0042
	GUCCAUGAUGAUUUCAAGUUAUCCCUGUCUGAAG	0.32 ± 0.12	0.093 ± 0.022	0.027	SNORD1B snoRNA	0.19	0.14	0.059	0.034	0.086	0.14	0.087	0.019	0.14	0.031	0.013
35	UGACUGUGCUGAGUCUGUUCAAUCCAACCCUGAGC	15 ± 4.6	2.4 ± 2.6	0.014	SNORD69 snoRNA	0.2	0.38	0.1	0.064	0.9	0.5	0.043	0.38	0.4	0.38	0.28
	CGUCCUGUGAGCGAAGAUUAUGAGAUAUGAGGGCA	8.3 ± 3.1	1.7 ± 1.3	0.025	SNORD97 snoRNA	0.5	3	1.1	0.95	4.7	1.9	6.1	4.1	2.9	2.1	2
	GCAUUGGUGGUUCAGUGGUAGAAUUCUCGCCUGCC	2.9 ± 0.70	6.6 ± 1.5	0.019	Gly-tRNA-GCC	0.41	0.68	0.68	0.32	0.44	1.8	0.43	1.2	2.2	2.8	1.1
	CGUACGACUCUUAGCGGUGGAUCACUCGGCUCGUG	3.1 ± 0.34	0.86 ± 0.89	0.016	45S rRNA	1.5	0.56	0.41	0.53	0.45	5.3	0.91	2.3	0.29	0.24	0.46
	UGUCGGUGCUGAAAUCCAGAGGCUGUUUCUGAGCU	1.8 ± 0.44	0.53 ± 0.49	0.026	SNORD95 snoRNA	0.16	0.13	0.082	0.056	0.089	0.15	0.079	0.083	0.13	0.21	0.021
	UCCCACAUGGUCUAGCGGUUAGGAUUCCUGGUUUU	0.52 ± 0.20	2.3 ± 0.30	0.001	unidentified	0.17	0.082	0.21	0.025	0.044	0.034	0.061	0.087	0.73	0.16	0.37
36	UCCCUGGUGGUCUAGUGGUUAGGAUUCGGCGCUCUC	3.2 ± 2.9	21 ± 9.0	0.033	Glu-tRNA-CTC	0.37	0.2	0.22	0.3	0.15	0.39	0.59	1.6	0.35	3.2	4.3
	UCCCACAUGGUCUAGCGGUUAGGAUUCCUGGUUUUC	0.95 ± 0.49	2.5 ± 0.53	0.022	unidentified	0.042	0.023	0.12	0.033	0.0053	0.027	0.039	0.093	0.56	0.12	0.57
	UGUCGGUGCUGAAAUCCAGAGGCUGUUUCUGAGCUG	1.8 ± 0.29	0.70 ± 0.33	0.015	unidentified	0.21	0.18	0.12	0.066	0.13	0.18	0.045	0.25	0.34	0.39	0.13
	UUGUGAGGACAAUGGCACGGCAAGGGGAGUUUGUUU	2.1 ± 0.78	0.53 ± 0.21	0.027	OTTHUMT00000420790.1 lncRNA	11	25	31	22	45	36	35	5.9	43	17	10
	UCCCCUGUGGUCUAGUGGUUAGGAUUCGGCGCUCUC	0.35 ± 0.32	4.1 ± 2.3	0.0498	unidentified	0.042	0.034	0.047	0.061	0.028	0.067	0.086	0.19	0.12	0.62	0.96
37	CGCGACCUCAGAUCAGACGUGGCGACCCGCUGAAUUU	0.40 ± 0.18	2.2 ± 0.47	0.0038	28S rRNA	2	3.1	2.2	0.19	1.7	0.37	2.4	1.2	4	1.7	5.9
	CGACUCUUAGCGGUGGAUCACUCGGCUCGUGCGUCGA	1.0 ± 0.38	3.3 ± 1.4	0.046	45S rRNA	11	7	5.8	4	8.5	5.8	12	15	5.4	10	10
38	AUGGGAGACCGCCUGGGAAUACCGGGUGCUGUAGGCUU	0.21 ± 0.082	1.1 ± 0.40	0.041	5S rRNA	2.8	2.3	1.9	0.78	2	1.3	3.7	1.1	1.8	1.1	0.34
	UGCUACUGACAGUAAGUGAAGAUAAAGUGUGUCUGAGG	0.95 ± 0.14	2.1 ± 0.17	0.0018	SNORD38B snoRNA	0.014	0.07	0.032	0.053	0.045	0.056	0.068	0.081	0.13	0.16	0.053
	CGACUCUUAGCGGUGGAUCACUCGGCUCGUGCGUCGAU	1.9 ± 0.53	8.2 ± 2.3	0.02	45S rRNA	30	21	16	11	18	12	20	39	20	28	18
39	CAGUCUGAUCAAUGUGUGACUGAAAGGUAUUUUCUGAGC	16 ± 1.0	8.9 ± 4.1	0.046	SNORD31 snoRNA	0.14	0.18	0.17	0.085	0.18	0.18	0.17	0.092	0.13	0.3	0.095
	GGGACUGACCUGAAAUGAAGAGAAUACUCAUUGCUGAUC	5.3 ± 0.91	2.0 ± 1.8	0.047	SNORD2 snoRNA	0.055	0.061	0.036	0	0.055	0.013	0.032	0.051	0.041	0.0027	0.025
	AUAUCAUUGGUCGUGGUUGUAGUCCGUGCGAGAAUACCA	0.50 ± 0.078	1.5 ± 0.53	0.031	unidentified	17	3.2	2.6	3.8	2.9	9.1	2.3	6.6	11	26	8.9
40	CCAGUCUGAUCAAUGUGUGACUGAAAGGUAUUUUCUGAGC	14 ± 0.76	8.1 ± 2.2	0.01	SNORD31 snoRNA	0.37	0.45	0.41	0.23	0.35	0.28	0.32	0.67	0.39	1.1	0.3
	ACUCCAUGAUGAACACAAAAUGACAAGCAUAUGGCUGAAC	1.1 ± 0.22	0.52 ± 0.14	0.023	SNORD27 snoRNA	0.17	0.37	0.16	0.087	0.26	0.17	0.16	0.23	0.14	0.17	0.11
	UCGUACGACUCUUAGCGGUGGAUCACUCGGCUCGUGCGUC	0.45 ± 0.26	3.5 ± 1.6	0.028	45S rRNA	4.3	2.5	2.7	1.3	1.2	7.8	4.5	3.4	2.9	2.3	1.5
Frequencies of small RNA species in PBMC from three myeloma patients (MM4–MM6) and in those from three healthy persons (N4–N6) are listed together with their frequencies in the human cell lines A549, HepG2, HeLa, Jurkat, KMM-1, HL60, RPMI-8226, DAUDI, HEK293, Huh-7, and IMR-90. Each value represents the percentage of the read number of each RNA species to the total read number of RNAs with the sa…
